# Supplementary material for: Genetic Diagnosis of Non-Syndromic Hearing Loss in South Indian Consanguineous Families Using Whole-Exome Sequencing
Source: Medicina (Kaunas). 2026 May 28;62(6):1040. doi: 10.3390/medicina62061040 (PMC13304154; doi:10.3390/medicina62061040)
Supplement: Supplementary file 1 [file medicina-62-01040-s001.zip]

Archive with 1 entries (1 files):
- medicina-4226024-supplementary.pdf
